# Supplementary material for: Is Fluoride the Culprit? Revisiting Evidence on Environmental Origins of Chronic Kidney Disease of Uncertain Etiology (CKDu): A Narrative Review
Source: Toxics. 2025 Nov 10;13(11):966. doi: 10.3390/toxics13110966 (PMC12656354; doi:10.3390/toxics13110966)
Supplement: Supplementary file 1 [file toxics-13-00966-s001.zip]

Archive with 1 entries (1 files):
- toxics-3905742-supplementary.pdf
